# Supplementary material for: Comprehensive Analysis of Cuproptosis Genes and Identification of Cuproptosis Subtypes in Breast Cancer
Source: Comb Chem High Throughput Screen. 2023 Apr 4;26(8):1578–93. doi: 10.2174/1386207326666230120112904 (PMC10249130; doi:10.2174/1386207326666230120112904)
Supplement: Supplementary file 1 [file CCHTS-26-1578_SD1.zip]

Archive with 2 entries (2 files):
- CCHTS-26-1578_SD1/BMS-CCHTS-2022-561 Supplementary Table 1.txt
- CCHTS-26-1578_SD1/BMS-CCHTS-2022-561 Supplementary Table 2.txt
