# Supplementary material for: Comprehensive Analysis of Cuproptosis Genes and Identification of Cuproptosis Subtypes in Breast Cancer
Source: Comb Chem High Throughput Screen. 2023 Apr 4;26(8):1578–93. doi: 10.2174/1386207326666230120112904 (PMC10249130; doi:10.2174/1386207326666230120112904)
Supplement: Supplementary file 1 [file CCHTS-26-1578_SD1.zip › CCHTS-26-1578_SD1/BMS-CCHTS-2022-561 Supplementary Table 1.txt]

TABLE 1 174DEGs between two subtypes
id	logFC	AveExpr	t	P.Value	adj.P.Val	B
MLPH	-1.98033739365267	6.76422491613563	-24.7723659800964	5.6385966884534e-113	4.77250823710696e-109	246.961300145111
TBC1D9	-1.85362302256085	6.95339914625515	-24.2098935922185	9.32549883313556e-109	5.26206814157729e-105	237.298582702609
AGR3	-3.15440557501156	6.62879895317143	-24.1797539972215	1.56530043907629e-108	6.62435145817085e-105	236.783382859
PSAT1	1.79340599637997	3.32510023053404	23.8214588916585	7.23540976691574e-106	2.44962033068699e-102	230.679465650834
DNALI1	-1.73231143106203	4.09935794372763	-22.9933498312111	8.95839684962635e-100	2.52746236450791e-96	216.724294982058
GATA3	-1.96198979460441	8.03499849570358	-22.7014200092055	1.19361449947655e-97	2.88650089244844e-94	211.858097978651
DNAJC12	-1.93145719895517	4.69351471753907	-22.1811936473104	6.78203163802737e-94	1.27562479520586e-90	203.259177656539
ESR1	-2.10290298319873	4.80421213133739	-21.6356409617279	5.28638608957346e-90	7.45732864369163e-87	194.346209359246
EVL	-1.26226135132367	5.9368282128173	-21.595191533042	1.0228073689441e-89	1.23672022439183e-86	193.689779189614
CA12	-1.97305494560717	6.22307934525343	-21.5442740620622	2.34543919622725e-89	2.646906314249e-86	192.864352322516
THSD4	-1.33854396259339	3.71925296653236	-21.4144897721872	1.9363431397522e-88	2.04865104185782e-85	190.764891251397
SLC7A5	1.43062737103281	5.32263221571812	21.3680668901993	4.11354099543755e-88	4.09611893945688e-85	190.01550346862
MAPT	-1.55629561454957	3.84855429937254	-21.2258049304069	4.1186017726333e-87	3.66945741090192e-84	187.724234713931
SCUBE2	-2.40165710077619	5.60342519787362	-21.1568029836103	1.2554602611958e-86	1.06262156507612e-83	186.6157443409
DEGS2	-1.7152974616173	4.59339443895033	-20.7127005447627	1.56475326227812e-83	1.20400651017473e-80	179.526891514467
AFF3	-1.59327830477384	3.62518038034203	-20.5801739547211	1.29263708226527e-82	8.75270421143457e-80	177.427020802061
ZMYND10	-1.10916499932501	2.90187723425098	-20.4149274447909	1.78022045121207e-81	1.15092094269608e-78	174.818932749804
FOXA1	-1.98482945305567	6.64039359733485	-20.3384534702219	5.96898492837244e-81	3.60867774526745e-78	173.615826075582
CENPW	1.08956298002085	4.90272539096526	20.3200288650246	7.98599391935822e-81	4.55408443963034e-78	173.32633584656
CDCA7	1.11522902276123	2.91643014392881	20.3193601202773	8.07080181881559e-81	4.55408443963034e-78	173.315831135787
CLSTN2	-1.80018832218149	4.11582862613285	-19.9984073851614	1.25633404651912e-78	6.07634935413589e-76	168.296388517483
CCDC170	-1.17249587575362	3.49430489800583	-19.8050171063772	2.57407630946436e-77	1.11728112222084e-74	165.293540519468
AGR2	-2.48443807535296	7.34141757014981	-19.6182198401771	4.68373892782772e-76	1.88776982310161e-73	162.408803410668
GFRA1	-2.22449364408271	4.9785815100663	-19.6012038470608	6.09579573604479e-76	2.39975884232014e-73	162.146799949262
TFF3	-2.63714576136459	6.96927582793823	-19.5211312346728	2.10271852193613e-75	7.73800416072496e-73	160.915638452206
TFF1	-3.20268535702285	6.9096783526867	-19.3867960195905	1.6676602577823e-74	5.8812818424456e-72	158.856702522704
SLC39A6	-1.64904862207353	8.51686414718747	-19.3428633927034	3.27674894484017e-74	1.13201645180111e-71	158.185145382737
CAPN8	-1.58367691017862	3.92295749556013	-19.0326308943075	3.76525617844011e-72	1.13818315336847e-69	153.468377205467
A2ML1	1.12731401561429	1.70681641693238	18.9808713831819	8.27257316330357e-72	2.37352743234581e-69	152.685816553026
NOSTRIN	-1.03147051164063	3.87590217755831	-18.8581671452736	5.31909059153344e-71	1.4522833150561e-68	150.835710679105
KIF12	-1.44218460703155	4.18341586776956	-18.8376927513726	7.25085944253122e-71	1.94829442290744e-68	150.527701725841
ACADSB	-1.19036118091048	5.01655272285392	-18.8312497255904	7.99306355995644e-71	2.11416531160848e-68	150.430816835031
GAMT	-1.14305319172455	4.81281652586403	-18.8142053102468	1.03427299630282e-70	2.65275352748699e-68	150.174612982848
C1orf106	1.07303550184074	3.01929432432834	18.8032124102943	1.22120290152743e-70	2.99601778508063e-68	150.009446688706
ANXA9	-1.42821272938661	5.02361751964734	-18.7864749392039	1.57252289493311e-70	3.80280965220395e-68	149.758080760326
VGLL1	1.54088283456687	1.93829560673425	18.7503792420799	2.71150321626878e-70	6.37504533958304e-68	149.216448840495
PHYHD1	-1.28289296992871	3.88462346639505	-18.6260859440944	1.76149853839674e-69	3.77451231113672e-67	147.356191344851
ZNF703	-1.39199970208562	6.45278238984555	-18.5391859778312	6.48824516689923e-69	1.33942700225939e-66	146.060052016739
PCP2	-1.18335303649349	3.07317030269642	-18.3338605466566	1.39200174027858e-67	2.56128320211259e-65	143.012312681218
FAM83D	1.04710088743756	4.17691707307011	18.3314376173784	1.44310562659137e-67	2.62676258569233e-65	142.976472716859
C5AR2	-1.02737170277179	2.47363921957101	-18.3300451765695	1.47331729700073e-67	2.6532250216626e-65	142.955877058527
SLC7A8	-1.17235780024018	5.1526406811621	-18.3166139466548	1.79915862675471e-67	3.20591128775829e-65	142.757264697715
NAT1	-2.02995456951181	5.76278252768063	-18.3153742307026	1.83263821996048e-67	3.23155206119698e-65	142.738937111057
WNK4	-1.42769432548089	3.03455007309108	-18.3012865046852	2.25967267391735e-67	3.90323867592581e-65	142.530722273277
CHAD	-2.08885756061167	3.76334803782553	-18.2802330071513	3.08968607390663e-67	5.23022058590914e-65	142.219738890051
IL6ST	-1.15584464718246	6.02278422940614	-18.1139451443056	3.62796901570376e-66	5.63433573374617e-64	139.771299951507
CDC20	1.12077267624083	5.09848466486662	18.0688314635607	7.06059473212081e-66	1.06715846094054e-63	139.109448487514
PRR15	-1.45448024517509	4.94305155171369	-18.0582871846166	8.24831610342004e-66	1.20368530171288e-63	138.954904950423
BCAM	-1.06646749773607	6.3311676864841	-18.0025505831535	1.87450504029639e-65	2.60095256738831e-63	138.138934582523
SLC44A4	-1.78367192116248	5.41841230361202	-17.9709921278292	2.98158185224517e-65	4.00573155514335e-63	137.677629160193
KCNJ11	-1.05269176959089	3.12716196939104	-17.969969402551	3.0267396622349e-65	4.03438181120569e-63	137.662688001532
RERG	-1.25754211466113	5.16197068024775	-17.808898875145	3.20792017651048e-64	3.99291711382127e-62	135.316289065458
DACH1	-1.34273237743024	3.66746682820032	-17.8079990399339	3.25038569848976e-64	4.0162430002945e-62	135.303218281299
FSIP1	-1.65495693452343	3.3702771591326	-17.7842739273053	4.59679318796419e-64	5.63873297723608e-62	134.958744510149
SYBU	-1.01073643329858	4.05252650334103	-17.7505814360513	7.51612158472684e-64	9.08806472758972e-62	134.47005254987
MYB	-1.1510904468791	4.78967710233653	-17.7339222105487	9.58260022652605e-64	1.12648789329606e-61	134.228637218875
BTG2	-1.07503542045196	6.96074667145692	-17.651364339367	3.18662067675183e-63	3.64480505513885e-61	133.034394811253
CBX2	1.0052052669071	2.93222815998111	17.6072600259388	6.04615491735595e-63	6.68949741444455e-61	132.397864802478
SUSD3	-1.55375098557679	4.84149029091535	-17.5745866482643	9.71073223642857e-63	1.05373894421963e-60	131.926969295805
ABAT	-1.12917289373142	4.01471272905674	-17.4802892016407	3.79975836390377e-62	3.99517450833311e-60	130.571092947856
PADI2	1.29700966117299	4.02860666457684	17.4779942138672	3.92781267295904e-62	4.10432178566979e-60	130.53815261971
TPRG1	-1.52233224016953	3.51978366997047	-17.3001263085415	5.08261115776297e-61	5.06108480462421e-59	127.993720640777
ERBB4	-1.08225620928724	3.08668244614029	-17.1884790721164	2.51355671477901e-60	2.41758454930563e-58	126.405255952247
FBP1	-1.18745652550962	6.38128259367972	-17.0941158474822	9.65475700625824e-60	8.9309140219639e-58	125.067961256155
LMX1B	-1.09793846476999	3.55701198528343	-17.0893874980033	1.03269446903302e-59	9.50078911510381e-58	125.001079570708
KCNK15	-1.20614886298738	2.83546815195221	-17.0619906860447	1.52487413663757e-59	1.38779942930112e-57	124.613796495685
CELSR1	-1.01633641402202	4.50353266162527	-17.0278491483172	2.47695104544315e-59	2.2185093808075e-57	124.131743576284
SOX11	1.15124394471143	2.45385418640885	17.0249384525265	2.58146473289349e-59	2.29994921044322e-57	124.09067624366
IGF1R	-1.10680385935926	5.00796724663662	-16.9479307349589	7.69133403402862e-59	6.57570214788063e-57	123.005854215975
ADAMTS15	-1.27199349404453	3.71443568455982	-16.8284799923131	4.15580533747517e-58	3.25692003485091e-56	121.329597668203
STC2	-1.79811579286533	6.04424758406221	-16.8010920955334	6.11162315562104e-58	4.70261621719786e-56	120.946376571012
HORMAD1	1.23971725158084	1.56907238705721	16.7611758014443	1.07141152069678e-57	7.98980362218284e-56	120.388601279317
C1orf64	-1.42748973554057	3.48445592451386	-16.7465356222676	1.31606926612912e-57	9.77123707764641e-56	120.184247587292
KCNK5	1.03557049355315	3.06577276784373	16.7407739199299	1.42697950994972e-57	1.05484319407986e-55	120.103856173147
MYBL2	1.28311305911024	4.71372934579568	16.6764667665947	3.51611221249921e-57	2.54362168945242e-55	119.207856896501
CT83	1.23859109332668	1.71513891538062	16.5364070286439	2.48640715900942e-56	1.65708269242958e-54	117.264432733124
LAD1	1.17389399690465	4.92036406225572	16.5096730848475	3.6072544794014e-56	2.37601571312478e-54	116.894740945271
AR	-1.229488548093	4.92518481489183	-16.4973256594287	4.28308470325172e-56	2.81023480064516e-54	116.724130801775
EN1	1.27495164073907	2.72310807414377	16.4441523976954	8.96396699338938e-56	5.72611446279605e-54	115.990401442716
PREX1	-1.06961082396365	5.79773722756066	-16.3322245589774	4.22055165176489e-55	2.5792598686309e-53	114.451201500273
PPP1R14C	1.36585555750809	2.48160805119186	16.3298054384218	4.36392975098337e-55	2.64776354210202e-53	114.418013690552
FAM198B	-1.02864358214348	5.79036669121851	-16.313544783519	5.46213276077718e-55	3.24431520612057e-53	114.195021750533
VAV3	-1.07373635556374	5.81069302892882	-16.2509284444162	1.29460882804985e-54	7.55694422111305e-53	113.337748743173
GREB1	-1.20252004378123	3.47552912121562	-16.2494916399784	1.32046454492786e-54	7.68138275482435e-53	113.318104160727
SPDEF	-1.42760160462912	6.77692482504645	-16.2163212784782	2.08377842785513e-54	1.19169598738958e-52	112.864917060964
MARCO	1.16979427887572	2.06798182882444	16.2019710299706	2.53792828298268e-54	1.43685785867327e-52	112.669055366947
PGR	-1.62268029846658	3.52936585488036	-16.1247385579794	7.31873483037596e-54	4.07537971080935e-52	111.616987495919
FGD3	-1.00752832396815	4.26316784792351	-16.0379014484417	2.39770414811939e-53	1.28444100694193e-51	110.43823410741
AKR7A3	-1.33947918331106	4.49089122883312	-16.0116109523848	3.43120983030429e-53	1.81511000023097e-51	110.082228815994
REEP6	-1.39048033169803	5.29431140768602	-15.9255987938806	1.10522172549249e-52	5.65232428070599e-51	108.920357214675
ANKRD30A	-1.88335518416452	4.07191849100952	-15.8194665145176	4.65240565765608e-52	2.28941636548843e-50	107.492717902361
KIAA1324	-1.07723475537015	6.30024667568483	-15.8178431114344	4.75557830014075e-52	2.32665981112088e-50	107.470932534341
FOXC1	1.14595701150295	3.36636970219117	15.8017372686256	5.91115058361073e-52	2.86716209396454e-50	107.254883950942
RARRES1	1.42022802589653	4.60283979717611	15.7994443320399	6.09699433258547e-52	2.94045356302014e-50	107.22413835932
ZG16B	-1.22839409282761	5.77899527218621	-15.7058805733653	2.1504731273869e-51	9.94623199464628e-50	105.97223131718
STK32B	-1.11741301057272	2.71777287220596	-15.6567539906757	4.15962198690161e-51	1.89285163963093e-49	105.317001021143
LDHB	1.0204850616282	7.01500373257885	15.5883362597359	1.04001397209267e-50	4.53746302051152e-49	104.406888784383
SLC16A6	-1.14089427646791	4.14196870147904	-15.4284821396577	8.75257346474689e-50	3.5277038955056e-48	102.291488796338
ELF5	1.44783395922937	2.86790186704757	15.3395358328751	2.84423473600657e-49	1.09925126966026e-47	101.12116582489
SEC14L2	-1.14165108162664	3.82825263647664	-15.2120452849632	1.52732181288742e-48	5.73270590877124e-47	99.4521521753048
PHGDH	1.06076995999389	4.56883773385114	14.9830502117373	3.04887552728018e-47	1.04476447218216e-45	96.4795780550658
TSPAN1	-1.56518588515673	5.37256863871363	-14.8763052571731	1.21725034726574e-46	4.02453396064735e-45	95.1051245315146
ART3	1.03401942908273	1.7067578106114	14.6096504271991	3.74699614372247e-45	1.13064439787761e-43	91.7031583824591
HPN	-1.00740272915067	4.58350929902227	-14.5589268750567	7.15432711329893e-45	2.11358550390793e-43	91.0611664063126
BNIPL	-1.12926451334524	3.8929133958175	-14.5568551557582	7.34557680290551e-45	2.1663052982506e-43	91.0349804288372
CCL18	1.17896927101935	3.26557388248819	14.5271316970511	1.07219149208624e-44	3.14014836990239e-43	90.659587810196
CCND1	-1.06263057024568	7.30460813199615	-14.5067478928347	1.38920812964128e-44	4.01991713137906e-43	90.4024792492343
S100A8	1.78909066622092	3.79283396811563	14.4766953928702	2.03428044873962e-44	5.82678501459633e-43	90.0239045711918
SERPINA5	-1.52232048930622	4.26972499513304	-14.3878710904703	6.25916014312776e-44	1.75713205477391e-42	88.9083892975292
SMIM22	-1.00382042303602	5.33871049013677	-14.3429181219556	1.10330786300083e-43	3.02213519496408e-42	88.3457905562515
NPNT	-1.1187631844769	5.41345441900448	-14.3217330465387	1.44051424396109e-43	3.90160401948374e-42	88.0811094409636
KRT16	1.65167260357705	2.74448465284018	14.2708743106039	2.72929379298975e-43	7.26438448549222e-42	87.4468879130765
ELOVL2	-1.32556085902041	3.57534238815725	-14.2338798008177	4.33977709812739e-43	1.13021148795539e-41	86.9866191012948
TTC36	-1.0938000834071	3.00289055718917	-14.185461815347	7.95231731904771e-43	2.02736186109698e-41	86.3855798498734
MISP	-1.03450963888364	4.68257980378362	-14.1423114979131	1.36251865813443e-42	3.37697157319176e-41	85.851229157172
MSLN	1.30816000165843	2.13160337913221	14.1319435077535	1.55042846889586e-42	3.82032796527934e-41	85.7230201082329
PTPRT	-1.20362772606204	2.99329265940891	-14.0832815585646	2.84046696992131e-42	6.88874281759713e-41	85.1222210080162
IDO1	1.03798699480033	3.20077232505553	13.9962394021974	8.35642070130133e-42	1.96468735599485e-40	84.0514720908132
KCNE4	-1.263241435131	4.27256201317608	-13.9748046420231	1.08915674599709e-41	2.52565005427928e-40	83.7885638381921
CDH3	1.12401848232371	4.4286582006236	13.8559713147507	4.70578554936063e-41	1.05509321562353e-39	82.3365666711757
PROM1	1.39287439570418	3.87358249323556	13.8225565469399	7.08932497699464e-41	1.5749093597187e-39	81.9299800626313
GSTM3	-1.06537099711837	5.36692888739424	-13.7984617875027	9.52218744503959e-41	2.07989147186619e-39	81.6372629275191
S100A9	1.85920961158664	6.11899601991286	13.7662206110112	1.4122968050154e-40	3.06112167929587e-39	81.2461886867583
ACOX2	-1.0115947237453	3.75427241884528	-13.5968486237282	1.10726102922871e-39	2.26647094350468e-38	79.2032882198659
GLYATL2	1.3717192136619	3.36533876817163	13.5463575866589	2.03811018195114e-39	4.11707985203685e-38	78.5980482346856
AGTR1	-1.29303372974343	3.16460447087095	-13.5275248016821	2.55782124798143e-39	5.13627498052547e-38	78.3727427851685
PDZK1	-1.36882886895166	3.31281007392663	-13.5154177656013	2.95957474670674e-39	5.93598119813408e-38	78.2280283868643
NPY1R	-1.84607515783599	4.56455589255452	-13.4173837089218	9.6088262811016e-39	1.85259921738597e-37	77.0599269093789
MMP12	1.04808930039616	2.71722953075227	13.29214528715	4.28436351980023e-38	7.9090191562899e-37	75.5772795946352
MMP1	1.46918929727418	3.81648739345998	13.2717909673468	5.45705282203087e-38	9.98670164014472e-37	75.3373350863576
THBS4	-1.05171836190517	4.55700519139759	-13.2396875265714	7.98782971687189e-38	1.44618161975623e-36	74.9594701726201
ASS1	1.02938373805162	5.90460281393079	13.2012311589704	1.25961526829746e-37	2.25637748801475e-36	74.5077703171755
PKP1	1.0908966609277	2.57983721079285	13.1998812091359	1.27989291082782e-37	2.29027771611981e-36	74.4919327587377
FABP7	1.18418211191521	2.08480618515667	13.1743047676335	1.73171269121849e-37	3.07601599548233e-36	74.1921102391678
SLC6A14	1.00398144002091	2.29780550247842	12.9718389802985	1.8660267790223e-36	3.1121282084029e-35	71.8347926801151
FADS2	1.03239562971015	4.05288370758112	12.8656210538121	6.42077694340625e-36	1.03811759405904e-34	70.6096012250226
BMPR1B	-1.69110598577498	4.1454768076556	-12.8010192360888	1.35614540834702e-35	2.15557084248811e-34	69.8683379824901
CXCL10	1.14073208110008	5.98085193055197	12.6185603585768	1.10282639610586e-34	1.65209249852035e-33	67.7907694565362
NKAIN1	-1.25187762264455	3.93231348427188	-12.5523795550721	2.34483075058109e-34	3.43664891305946e-33	67.0430839122383
SLC7A2	-1.31817357755046	4.26771026272753	-12.495732101256	4.4611280982297e-34	6.44351334870583e-33	66.4056030045171
NTN4	-1.054767201496	5.7200741623258	-12.4069692947635	1.21655360468016e-33	1.72333216903982e-32	65.4113679888192
CHI3L1	1.14703660365894	4.65225982582279	12.3816582761421	1.61777390971224e-33	2.26392219306938e-32	65.1289029156072
RET	-1.04618447416991	3.84111863239404	-12.3748841096966	1.74587717837751e-33	2.4324451749444e-32	65.0533835813443
GP2	-1.1355354287132	2.77377583122886	-12.1929985724868	1.33427212222503e-32	1.74144629799732e-31	63.0381823338274
LRG1	-1.16303909082402	4.13745427853484	-12.1735635068027	1.65578487928602e-32	2.14453913057029e-31	62.8242799152852
AREG	-1.24372793352681	4.10720284406175	-11.903372463029	3.23626511834055e-31	3.88811184693178e-30	59.8793512156346
CRABP1	1.34675985207383	3.14638592604587	11.8446999320238	6.127941098683e-31	7.19873608039597e-30	59.2469950459249
KLK6	1.00701900567352	2.75828359153207	11.5442584574868	1.54780273320963e-29	1.67526884065043e-28	56.0492631626932
KCNJ3	-1.29604677961765	2.70167354483192	-11.38754727549	8.12011930972424e-29	8.41747579148879e-28	54.40832682319
PI3	1.06607984575151	2.30399955957969	11.3732944952999	9.43263166544116e-29	9.73038323172382e-28	54.2600103184285
CXCL14	-1.28801658317138	6.43002067170182	-11.3186607164328	1.67279412688923e-28	1.70072426306191e-27	53.6929179195077
LCN2	1.11404872556372	3.46760042279099	11.2610834807409	3.05205991933886e-28	3.05350297367424e-27	53.0977404891638
MMP7	1.15699346435077	5.12874080900178	11.1775081572728	7.27299974878823e-28	7.13730242871401e-27	52.2383396908583
CP	1.13448564026914	3.29989960769534	11.1737783409005	7.55944449817555e-28	7.40974386016883e-27	52.2001112133999
SLPI	1.28434132631961	5.88230111864054	10.8536703207986	2.00003791369789e-26	1.79325433279014e-25	48.9592409910192
PRAME	1.14830793275464	2.697060668124	10.8438046735593	2.20971378510263e-26	1.97497544636839e-25	48.8606224055822
SLC40A1	-1.01127894427045	6.63695091468336	-10.8256568302973	2.65397451986478e-26	2.35834544211396e-25	48.6794121283345
CST9	-1.05355057589823	1.81710757552051	-10.8084823620012	3.15564445498159e-26	2.78803493392111e-25	48.5081581978281
GABRP	1.42550107038555	4.01561782838075	10.737903595388	6.41274635234487e-26	5.58985428694614e-25	47.8068105537628
SLC34A2	1.03175227073018	3.0352951159064	10.6973530273893	9.62093255718537e-26	8.30087392089877e-25	47.4056223721457
KRT81	1.3678381638555	3.47657710083892	10.6831886937743	1.10821344710331e-25	9.53728379896538e-25	47.2657915074848
EEF1A2	-1.3223251227592	5.14339800994291	-10.5598476234557	3.77106590616412e-25	3.14466027879538e-24	46.0548417884006
KRT6A	1.07452037046115	2.08279351853075	10.4960473357975	7.07191671997762e-25	5.77210251860083e-24	45.4331725025028
SLITRK6	-1.18542293785781	3.71003259046282	-10.3285713297357	3.6285604240014e-24	2.83714876939934e-23	43.8166637622068
CLIC6	-1.21076544160225	3.92441911398767	-10.1510040390807	2.00536368930116e-23	1.48758968152892e-22	42.1272162281385
TNNT1	-1.11458808721382	3.72067300777674	-10.1502358164114	2.02014080873117e-23	1.49723921235557e-22	42.1199620175244
CALML5	1.54351008794089	4.53079114053664	9.99835236687536	8.54573439158414e-23	6.06295858259582e-22	40.6950959790802
CPB1	-1.72131389910707	3.53765505638893	-9.60219261335019	3.36960020659837e-21	2.16637266605762e-20	37.0667853171689
SCGB2A2	-1.87242559099807	6.77011197494171	-9.20465366320637	1.18348298719543e-19	6.89164086936505e-19	33.5556475504765
BPIFB1	-1.03750210197843	3.02281495086934	-9.18699660297698	1.38197732899606e-19	7.99252211316885e-19	33.4027453578162
SCGB1D2	-1.77567299334953	5.89244589462781	-9.14605653029925	1.97789644163776e-19	1.1284742488724e-18	33.0492260916969
FDCSP	1.30660246866439	3.80117077498234	8.69644345724102	9.25357783747498e-18	4.72247710680665e-17	29.2596342932518
PIP	-1.49632569897775	6.79523052191007	-8.30692024267889	2.25710035284438e-16	1.04996413226023e-15	26.1155861009297
S100A7	1.13647984648415	3.42252866568031	6.65568408928608	4.0100499617162e-11	1.28540287354538e-10	14.2626914734789
