# Supplementary material for: Comprehensive Analysis of Cuproptosis Genes and Identification of Cuproptosis Subtypes in Breast Cancer
Source: Comb Chem High Throughput Screen. 2023 Apr 4;26(8):1578–93. doi: 10.2174/1386207326666230120112904 (PMC10249130; doi:10.2174/1386207326666230120112904)
Supplement: Supplementary file 1 [file CCHTS-26-1578_SD1.zip › CCHTS-26-1578_SD1/BMS-CCHTS-2022-561 Supplementary Table 2.txt]

TABLE 2 27 genes related to overall survival (p < 0.001)
id	HR	HR.95L	HR.95H	pvalue
MLPH	0.965175419171692	0.900910175671205	1.03402493936669	0.31334167676563
TBC1D9	0.929915580041198	0.862938680084314	1.00209088543681	0.0567543641190199
AGR3	0.945330077017284	0.905654537025088	0.986743750491198	0.0101702097862648
PSAT1	1.07529869813512	0.998309230818643	1.15822558233074	0.0554517396078336
DNALI1	0.914635690710945	0.848316681586425	0.986139333200251	0.0201577120623341
GATA3	0.938931761014903	0.878506210977162	1.00351351057832	0.063364938611944
DNAJC12	0.932626277598342	0.871051419531458	0.998553878868373	0.0453395750272436
ESR1	0.942030372874087	0.884347857524201	1.00347529070935	0.063975190169002
EVL	0.811405241011074	0.730379884422001	0.901419219207081	9.88038692185028e-05
CA12	0.955666909530695	0.89639583868802	1.01885707469221	0.165107123886464
THSD4	0.908494672420891	0.823548435621713	1.00220282635114	0.0553610950533396
SLC7A5	1.14674323500444	1.04861373497994	1.25405571485634	0.00269987597069569
MAPT	0.885705617573732	0.816533382846474	0.960737745059424	0.00344043481965913
SCUBE2	0.909520028030289	0.862890793330694	0.958669031796231	0.000412596072754718
DEGS2	0.951721452198604	0.885991088718272	1.02232825375859	0.17535791288612
AFF3	0.882529603566072	0.813504459928189	0.957411470416819	0.00263520082838196
ZMYND10	0.810661136743624	0.723091163714212	0.908836273494001	0.000319577937090902
FOXA1	0.999218825873375	0.93929118235758	1.06296990830227	0.980242420384856
CENPW	1.10192071565713	0.987833807389181	1.22918374984907	0.0817794450943011
CDCA7	1.13229075627723	1.02263521602795	1.25370448489994	0.0168186212430874
CLSTN2	0.8981180794957	0.838545192487071	0.961923211705111	0.0021508548804869
CCDC170	0.873751241332537	0.786301397004892	0.970926968511285	0.0121307895272663
AGR2	0.971880029028996	0.926697038068277	1.01926600822459	0.240270447797129
GFRA1	0.924620274160415	0.875940606158077	0.976005274076992	0.0045098907961417
TFF3	0.955856494172487	0.914555697247712	0.999022410774231	0.045138176013222
TFF1	0.938191068406812	0.904129541502448	0.973535804809153	0.000721070848247652
SLC39A6	0.927676987817116	0.86216981557977	0.998161357744512	0.0445139446637098
CAPN8	0.912062557729536	0.845447319507564	0.983926603134378	0.0173731081822068
A2ML1	1.08349973136654	0.984985562276427	1.19186687889938	0.0991656892435162
NOSTRIN	0.905603655035031	0.810760368099224	1.01154177273801	0.0789766267646106
KIF12	0.901012570836661	0.829991191883913	0.978111166412515	0.0128358673061175
ACADSB	0.84161360705682	0.761186296905548	0.93053890547255	0.000766136288429388
GAMT	0.939319107793666	0.848957796610483	1.03929828996095	0.225114897328424
C1orf106	1.13462621100119	1.01803436430318	1.26457090627985	0.0224276011146926
ANXA9	0.946897720268406	0.872705381699656	1.02739746018672	0.189959838358297
VGLL1	1.02372137298258	0.952011737183631	1.10083248826499	0.526911300678171
PHYHD1	0.88756330881858	0.812021247906567	0.970133022001449	0.0085871067235552
ZNF703	0.941612425228038	0.868328030226789	1.02108181295525	0.14558650687467
PCP2	0.83603846694907	0.7574873912449	0.922735251170106	0.000374673093993486
FAM83D	1.1961797187236	1.07640141658253	1.3292865444459	0.000875951848640783
C5AR2	0.88901720287431	0.795285559591098	0.993795973628426	0.0385046169610158
SLC7A8	0.950639878919636	0.865070349017891	1.04467362731635	0.292877618194734
NAT1	0.929897431867619	0.878179458178271	0.984661193952063	0.0127956565157471
WNK4	0.891584757816306	0.819176853749522	0.970392872713446	0.00792102678460087
CHAD	0.903884569404826	0.854163709385156	0.956499680133034	0.000464158746654703
IL6ST	0.826884665444455	0.748832521650464	0.913072322820857	0.000171522357760657
CDC20	1.0994462159205	0.994160464486103	1.21588216880737	0.064902073263285
PRR15	0.954277781903274	0.885297137845258	1.02863326459032	0.221512184818073
BCAM	0.902841357983138	0.815591705306861	0.999424727324994	0.0487168816679723
SLC44A4	0.927913370569536	0.873683296812446	0.985509539238167	0.0148906356493629
KCNJ11	0.832692644388992	0.752090925591061	0.921932463783703	0.000423794548748035
RERG	0.912267312713511	0.835640160618717	0.995921078313587	0.0402404841719543
DACH1	0.957937951578885	0.879131188355524	1.04380908245522	0.326556207630628
FSIP1	0.903458806506135	0.843730580931071	0.967415231237389	0.00362295893227629
SYBU	0.906951426847649	0.811996016962663	1.01301099202166	0.0834754490553242
MYB	0.874461740290622	0.796709630975772	0.959801796666566	0.00474970650934559
BTG2	0.803412820928278	0.721873704862395	0.894162173361024	6.10421629479062e-05
CBX2	1.16366104212981	1.04255216427357	1.29883862637622	0.0068686946442934
SUSD3	0.833105058886766	0.774779522537246	0.895821351692159	8.19108452326643e-07
ABAT	0.832061661098143	0.753035790189079	0.91938074775379	0.000305236780977778
PADI2	1.0750204831202	0.987433726841287	1.17037630750659	0.0952521245420742
TPRG1	0.860743741190068	0.795406668979606	0.931447795061008	0.000196798382992491
ERBB4	0.893437708190037	0.806063839875937	0.990282529655124	0.0318781068100885
FBP1	0.887127158387639	0.813045732478085	0.967958583031048	0.00710398574273435
LMX1B	0.982314519417312	0.889303309675202	1.08505366454836	0.725150998912161
KCNK15	0.962998805645522	0.879929137833444	1.05391066144037	0.412697284039038
CELSR1	0.886160326875187	0.796099960435203	0.986408948567526	0.0270899454867428
SOX11	1.13132336820933	1.0393615530087	1.23142188562924	0.00433814402246341
IGF1R	0.881594815352965	0.798666893572045	0.973133386036765	0.0124092246986219
ADAMTS15	0.857461547446669	0.78638605245047	0.934961019538104	0.000495348774582365
STC2	0.877448029738101	0.824033070272028	0.934325420504195	4.50725322133906e-05
HORMAD1	1.00868005262019	0.929536326636221	1.09456233113097	0.835772852594361
C1orf64	0.902578912985797	0.836924066916839	0.973384236837308	0.00781281815830246
KCNK5	0.955468470937046	0.857742020998533	1.06432933983112	0.407967737786908
MYBL2	1.07519646626429	0.989301923986089	1.16854866349524	0.087865035053327
CT83	0.998835511997995	0.917515231313063	1.0873632894361	0.97854596100255
LAD1	1.09681688544824	1.00094700832997	1.201869100155	0.0476757515066826
AR	0.983143915813175	0.903485458875939	1.06982569526134	0.69333901619476
EN1	1.05277151439189	0.97550984478736	1.13615241039068	0.186041255616808
PREX1	0.849566235736497	0.771081005229918	0.936040161809288	0.000979199424533743
PPP1R14C	1.02629570789179	0.953266482377188	1.1049196625591	0.490712832566859
FAM198B	0.905453372318489	0.81970904411877	1.00016684618175	0.0503854263582345
VAV3	0.867538162293314	0.789616347695827	0.95314954563882	0.00308380822383458
GREB1	0.886404309851203	0.813419352561963	0.965937923714368	0.00595127805831494
SPDEF	1.02039390519081	0.945825540413022	1.10084119878587	0.602067091820537
MARCO	0.987520177592243	0.906199963730351	1.07613787263624	0.774557750868024
PGR	0.917912706776149	0.860747890017121	0.978874008328219	0.00903280751051344
FGD3	0.777316873227925	0.696843998099065	0.867082909593978	6.25005680136733e-06
AKR7A3	0.928155874579696	0.857326191140016	1.00483729112635	0.0656484286905435
REEP6	0.973063380769782	0.907493103884521	1.04337139196113	0.442992219454933
ANKRD30A	0.973491628674852	0.922207507856858	1.02762766842179	0.330564831727677
KIAA1324	0.931124172272506	0.852218786732855	1.01733526376946	0.114209809166264
FOXC1	1.00376361536481	0.917891698238699	1.09766914491498	0.934386674969658
RARRES1	0.979710708480088	0.910140047132368	1.05459931725316	0.585462557889299
ZG16B	0.996444539800072	0.918949105306275	1.08047520277682	0.931287762515689
STK32B	0.935736105176251	0.853012605927595	1.02648196808095	0.15957627093542
LDHB	1.00471752549021	0.911530902268522	1.10743070093941	0.924498448812802
SLC16A6	0.879649650193275	0.801672541191042	0.96521143899421	0.0067770746493363
ELF5	0.978275620684444	0.912041101597221	1.04932024263988	0.539187187172078
SEC14L2	0.798444485908762	0.725661789038743	0.878527168865536	3.91911812053623e-06
PHGDH	1.02720617429823	0.938157697260699	1.12470699499382	0.561793249306041
TSPAN1	0.958155500767791	0.900616115626673	1.01937101471115	0.176125653378224
ART3	1.01539851144486	0.929745593888868	1.10894221367794	0.733960204976818
HPN	0.835259036690009	0.761211212252509	0.916509960892294	0.000144307836173243
BNIPL	0.995030366529687	0.914136655823081	1.08308251726843	0.908320142769333
CCL18	0.95453499231684	0.87875422483729	1.03685083474394	0.270237621420794
CCND1	0.99990788026382	0.913960851835769	1.0939371932676	0.998397051254802
S100A8	1.03755209671642	0.986932773077764	1.09076766195888	0.148586355026719
SERPINA5	0.91161115378282	0.855549658514309	0.971346183626984	0.0042668124847971
SMIM22	0.974308216344609	0.889133757772993	1.0676419516612	0.577088690791604
NPNT	0.985832534047014	0.908309596529445	1.06997194447681	0.732754439989698
KRT16	1.04830299226312	0.99263564258942	1.10709218613295	0.090178795466956
ELOVL2	0.854991619691421	0.793872139371516	0.920816632161041	3.47421566371271e-05
TTC36	0.857487975256923	0.786346776348696	0.935065355166107	0.000502700495419802
MISP	0.988826680661274	0.904556641177989	1.08094746075188	0.804723577165744
MSLN	0.986079607158818	0.917737473805659	1.05951104690359	0.702071823080282
PTPRT	0.860969370090183	0.79569889543505	0.931593923890263	0.000198007898678739
IDO1	0.898462590797477	0.819234704105271	0.985352577249689	0.0230111697080815
KCNE4	0.936935869710735	0.86924045439754	1.00990332365403	0.0886770418060545
CDH3	1.04253879912001	0.960042036628687	1.13212453851222	0.321953610249362
PROM1	1.01922427356846	0.955098417321044	1.0876555766315	0.56574696188157
GSTM3	0.842416641036115	0.773907715717134	0.916990207853097	7.42120949924865e-05
S100A9	1.04157109691188	0.993957525180134	1.09146550273927	0.0879910404255274
ACOX2	1.00840171282209	0.92242507672912	1.1023919883318	0.854004934526806
GLYATL2	1.08880825682253	1.02734201790749	1.1539520427088	0.00410724624747388
AGTR1	0.9690029078259	0.903176876761473	1.03962652226207	0.380344266703955
PDZK1	0.879727179490659	0.819278921523584	0.944635447101896	0.000418536059968094
NPY1R	0.912717401989278	0.866625200687761	0.961261056374704	0.000551697617362748
MMP12	0.931645884130925	0.850750819309699	1.02023299151491	0.12657618312002
MMP1	1.09102403925619	1.02844870284083	1.15740673399353	0.00384261956767159
THBS4	0.938695690305745	0.863181000854826	1.02081672108858	0.139281178504625
ASS1	1.11341905410357	1.02059331708188	1.21468754428598	0.0155669414790142
PKP1	1.0351809824094	0.956736203503758	1.12005761088343	0.389810438663032
FABP7	0.910332975525189	0.838112442757393	0.988776784654453	0.0259078744683464
SLC6A14	1.01784086473032	0.938379336264385	1.10403115869878	0.669821412474141
FADS2	1.06273220858627	0.978074430099876	1.15471758836526	0.150850872163268
BMPR1B	0.983871572802778	0.935036754202524	1.03525692163299	0.531321887508955
CXCL10	0.966424649608945	0.900351739572417	1.03734636400583	0.344559841291152
NKAIN1	0.929897686244548	0.870512461495829	0.993334093571854	0.0308809887451975
SLC7A2	0.939760916485403	0.881507182736989	1.00186430405637	0.0570513691293098
NTN4	0.986817699532436	0.914077174009247	1.06534677793041	0.734105052289489
CHI3L1	0.918828203703808	0.855381915578642	0.986980496718193	0.0203981423950208
RET	1.01444577645432	0.937415539161522	1.09780581863034	0.721869449974109
GP2	0.917504338726587	0.848866934157438	0.991691604076525	0.0299865292154122
LRG1	0.932564212401957	0.871565694802732	0.997831850701424	0.0430885045005397
AREG	0.950328811982716	0.891208976869387	1.01337046004289	0.12002582377546
CRABP1	1.01942297567589	0.963168978906099	1.07896249370092	0.506548168257764
KLK6	1.03878633787304	0.965767008985003	1.1173264832123	0.306174753365413
KCNJ3	0.961501450930041	0.903958855438647	1.02270699001225	0.212448132258259
PI3	1.04730272107409	0.980259830053767	1.1189308752038	0.17091141257208
CXCL14	0.916681998002863	0.863420506115105	0.97322901125364	0.00439290566687393
LCN2	1.01072987931017	0.943387663439056	1.08287921129504	0.7616015416358
MMP7	0.919452167222995	0.859636910756801	0.98342948893016	0.0144123335674032
CP	1.05510427961961	0.989456255874506	1.1251078905835	0.101721856515061
SLPI	1.03722314594761	0.97954253216065	1.09830029750358	0.21059751030881
PRAME	1.08920986326158	1.02710363471045	1.15507149048378	0.00433431808161103
SLC40A1	0.923573838830379	0.861604978055075	0.989999660514216	0.024858746769898
CST9	0.960784471291783	0.892753679573338	1.03399943500272	0.285671551567364
GABRP	0.946700023511178	0.900280151535567	0.995513377682921	0.0327394990397364
SLC34A2	1.00081152901208	0.933623945417398	1.07283421930197	0.981746814915555
KRT81	1.04411111884608	0.991219789646532	1.09982472089946	0.103638223684433
EEF1A2	0.999279604502873	0.94661704375504	1.05487190893408	0.979186357294493
KRT6A	1.06184393767004	0.997262842421495	1.13060719802702	0.0608821793146342
SLITRK6	0.968013359044851	0.910296711148832	1.02938948566199	0.299983331313115
CLIC6	0.899759717177654	0.847486154747108	0.955257550959272	0.000542393893916887
TNNT1	1.0050387134769	0.94536335226363	1.06848103765463	0.872147829990775
CALML5	1.05629935524212	1.01167491360338	1.10289215723535	0.0128819483672889
CPB1	1.00137859548098	0.963067918287801	1.04121326486529	0.944815838570201
SCGB2A2	1.01491354105228	0.981574001558781	1.04938547086161	0.385036200363479
BPIFB1	0.992418944522649	0.933179944007658	1.05541848361817	0.808518825022202
SCGB1D2	1.01234025235945	0.977875457676879	1.04801974372265	0.48768448607886
FDCSP	0.934709371477794	0.890333038713157	0.981297527036835	0.00651396092013765
PIP	0.972025090366805	0.936108956457828	1.00931923552764	0.139656503972989
S100A7	1.01869653136676	0.980045404288252	1.05887198539777	0.347924626529691
